# Supplementary material for: The Fast and One-Step Growth of ZnO Nanorods on Cellulose Nanofibers for Highly Sensitive Photosensors
Source: Nanomaterials (Basel). 2023 Sep 21;13(18):2611. doi: 10.3390/nano13182611 (PMC10538090; doi:10.3390/nano13182611)
Supplement: Supplementary file 1 [file nanomaterials-13-02611-s001.zip]

Archive with 1 entries (1 files):
- nanomaterials-2582298-supplementary.mp4
